# Supplementary material for: Usability and Acceptance of Non-Functional Wearable Prototypes for Maternal Health: A Parallel-Group Pilot Study
Source: Healthcare (Basel). 2026 Feb 28;14(5):618. doi: 10.3390/healthcare14050618 (PMC12984298; doi:10.3390/healthcare14050618)
Supplement: Supplementary file 1 [file healthcare-14-00618-s001.zip]

Archive with 1 entries (1 files):
- healthcare-4109812-supplementary.pdf
